# Supplementary material for: Prediction of Functional Outcome in Stroke Patients with Proximal Middle Cerebral Artery Occlusions Using Machine Learning Models
Source: J Clin Med. 2023 Jan 20;12(3):839. doi: 10.3390/jcm12030839 (PMC9918022; doi:10.3390/jcm12030839)
Supplement: Supplementary file 1 [file jcm-12-00839-s001.zip]

Archive with 1 entries (1 files):
- jcm-2170751-supplementary.pdf
